# Supplementary material for: Accuracy of Artificial Intelligence Models in Dental Implant Fixture Identification and Classification from Radiographs: A Systematic Review
Source: Diagnostics (Basel). 2024 Apr 11;14(8):806. doi: 10.3390/diagnostics14080806 (PMC11049199; doi:10.3390/diagnostics14080806)
Supplement: Supplementary file 1 [file diagnostics-14-00806-s001.zip]

Archive with 1 entries (1 files):
- diagnostics-2910040-supplementary.pdf
